# Supplementary material for: Effect of Multi-Dose Dispensing on Medication Regimen Complexity: A Real-World Study
Source: J Clin Med. 2024 Feb 20;13(5):1205. doi: 10.3390/jcm13051205 (PMC10932204; doi:10.3390/jcm13051205)
Supplement: Supplementary file 1 [file jcm-13-01205-s001.zip]

Archive with 1 entries (1 files):
- jcm-2843690-supplementary.pdf
